# Supplementary material for: Dutch Author Recognition Test
Source: J Cogn. 2020 Mar 24;3(1):6. doi: 10.5334/joc.95 (PMC7101010; doi:10.5334/joc.95)
Supplement: Appendix B. — DART_R Excel versie. [file joc-3-1-95-s2.xlsx]

## Sheet: Sheet2
Name	Code		Name	Code		Name	Code
E_Buxton	NON		Susan_Smit	AUT		Yasushi_Sugawara	NON
Kim_Wassing	NON		Stephenie_Meyer	AUT		Patricia_Cornwell	AUT
Marc_De_Bel	AUT		Roberto_Borsani	NON		Cees_Nooteboom	AUT
Arnon_Grunberg	AUT		Mark_Twain	AUT		Liz_Pichon	AUT
Simone_van_der_Vlugt	AUT		Judith_L_Schecter	NON		George_Eliot	AUT
Umberto_Eco	AUT		David_Baldacci	AUT		John_Grisham	AUT
Jorge_Eudoro_Remache	NON		Stieg_Larsson	AUT		Carlos_Ruiz_Zafón	AUT
Jean_M_Auel	AUT		Carry_Slee	AUT		Kyra_Appels	NON
Jane_Austen	AUT		JM_Coetzee	AUT		Bertolt_Brecht	AUT
Tom_Lanoye	AUT		Melanie_Marrero_Morales	NON		EL_Wilford	NON
JRR_Tolkien	AUT		Santa_Montefiore	AUT		Emily_Brontë	AUT
Willem_Frederik_Hermans	AUT		Manon_Sikkel	AUT		Tom_Clancy	AUT
Robert_Teesdale	NON		Marcus_Fernandes	NON		Helen_Fitzgerald	AUT
Agatha_Christie	AUT		John_Green	AUT		Kristien_Hemmerechts	AUT
Kathryn_Lightner	NON		Jostein_Gaarder	AUT		Sara_Lakin	NON
Haruki_Murakami	AUT		Andrée_Oudin	NON		Emmanuelle_Duvernay	NON
Thea_Beckman	AUT		Jussi_Adler-Olsen	AUT		Harper_Lee	AUT
JJ_Voskuil	AUT		Elizabeth_George	AUT		Chiara_Ricci	NON
Bart_Moeyaert	AUT		Marion_Pauw	AUT		Saskia_De_Coster	AUT
Virginia_Woolf	AUT		Eric_Ferey	NON		Isabel_Allende	AUT
Tomas_Arensman	NON		Mahmoud_Abdellah	NON		Roald_Dahl	AUT
Harry_Mulisch	AUT		Kettil_Christoffersen	NON		Kelly_Weaver	NON
JD_Salinger	AUT		AFTh_Van_der_Heijden	AUT		Stephen_King	AUT
Annie_MG_Schmidt	AUT		Anne_Provoost	AUT		Dan_Brown	AUT
Karin_Slaughter	AUT		Paulo_Coelho	AUT		John_Flanagan	AUT
Jeff_Kinney	AUT		Francine_Oomen	AUT		Rick_Riordan	AUT
Georges_Roudaut	NON		Roy_Leeman	NON		Herman_Koch	AUT
James_Patterson	AUT		Michel_Houellebecq	AUT		JK_Rowling	AUT
Gabriel_Garcia_Márquez	AUT		Paul_van_Loon	AUT		Pablo_Daniel_Gonzalez	NON
Mathijs_L_van_Bueren	NON		Suzanne_Vermeer	AUT		TC_Boyle	AUT
Esther_Verhoef	AUT		Margaret_Atwood	AUT		Martijn_van_der_Worp	NON
Vladimir_Nabokov	AUT		Miguel_de_Cervantes	AUT		Hendrik_van_Weenen	NON
Tim_Krabbé	AUT		Konstantin_Ryschkov	NON		Guy_de_Maupassant	AUT
HM_van_der_Grinten	NON		Elena_Ferrante	AUT		Tonke_Dragt	AUT
Hermann_Hesse	AUT		Lulu_Wang	AUT		Astrid_Lindgren	AUT
Jane_Jessup	NON		Sarah_J_Maas	AUT		Kader_Abdolah	AUT
Ludwig_Lorenz	NON		Khaled_Hosseini	AUT		Suzanne_Collins	AUT
Herman_Brusselmans	AUT		Emily_Oldani	NON		John_Punnett	NON
Elizabeth_Wigelsworth	NON		Hans_Ulfsson	NON		Charles_Baudelaire	AUT
Richard_Grigley	NON		Zofia_Kwiatkowski	NON		Dimitri_Verhulst	AUT
Lucinda_Riley	AUT		Griet_Op_de_Beeck	AUT		Pim_Duijster	NON
Tim_Singler	NON		Pieter_Aspe	AUT		Mark_Robin	NON
John_Kestley	NON		Theresa_Ziegler	NON		Annet_de_Jong	AUT
Connie_Palmen	AUT		E.L._James	AUT		Nicci_French	AUT
